# Supplementary material for: High-Shear Wet Granulation of SMEDDS Based on Mesoporous Carriers for Improved Carvedilol Solubility
Source: Pharmaceutics. 2022 Sep 29;14(10):2077. doi: 10.3390/pharmaceutics14102077 (PMC9606924; doi:10.3390/pharmaceutics14102077)
Supplement: Supplementary file 1 [file pharmaceutics-14-02077-s001.zip]

Archive with 1 entries (1 files):
- pharmaceutics-1917706-SI.pdf
